# Supplementary material for: Emerging implications of policies on malaria treatment: genetic changes in the Pfmdr-1 gene affecting susceptibility to artemether–lumefantrine and artesunate–amodiaquine in Africa
Source: BMJ Glob Health. 2018 Oct 19;3(5):e000999. doi: 10.1136/bmjgh-2018-000999 (PMC6202998; doi:10.1136/bmjgh-2018-000999)
Supplement: Supplementary data [file bmjgh-2018-000999supp002.csv]

	country	first_author	PMID	year_start	year_end	lon	lat	n_positive_including_mixed_86y	n_tested_86y	n_positive_including_mixed_184f	n_tested_184f	n_positive_including_mixed_1246y	n_tested_1246y	prev86y	prev184f	prev1246y	report_mixed	n_mixed_86y	n_mixed_184f	n_mixed_1246y	freq_86y	freq_184f	freq_1246y
1	Angola	Menegon	19708897	2004	2004	15.0001	-7.08423	45	66	NA	NA	NA	NA	0.681818181818182	NA	NA		NA	NA	NA	NA	NA	NA
2	Angola	Gama	20565881	2007	2007	13.2344	-8.8383	19	28	5	28	0	28	0.678571428571429	0.178571428571429	0		1	NA	NA	0.68372776724414	NA	0.0178571428571429
3	Angola	Figueiredo	19014684	2008	2008	13.2344	-8.8383	142	199	NA	NA	NA	NA	0.71356783919598	NA	NA		20	NA	NA	0.675179042320078	NA	NA
4	Angola	Fancony	22850519	2010	2010	19.51585456	-16.11805976	44	138	54	138	0	115	0.318840579710145	0.391304347826087	0		NA	NA	NA	NA	NA	0.00434782608695652
5	Angola	Foumane	25889865	2010	2011	13.98806502	-12.93606656	29	54	8	54	1	54	0.537037037037037	0.148148148148148	0.0185185185185185		NA	NA	NA	NA	NA	NA
6	Angola	Kiaco	26670642	2011	2011	13.2344	-8.8383	9	28	NA	NA	0	31	0.321428571428571	NA	0		3	NA	0	0.256279187434424	NA	0.0161290322580645
7	Benin	Dahlstr�m	24100489	2007	2007	2.1598	6.6645	159	195	155	195	23	195	0.815384615384615	0.794871794871795	0.117948717948718		NA	NA	NA	NA	NA	NA
8	Benin	Ogouy�mi-Hounto	23634705	2011	2011	2.4703155	6.497756	121	212	NA	NA	NA	NA	0.570754716981132	NA	NA		NA	NA	NA	NA	NA	NA
9	Benin	Ogouy�mi-Hounto	24225351	2012	2012	2.609004	9.346682	47	193	NA	NA	NA	NA	0.243523316062176	NA	NA		NA	NA	NA	NA	NA	NA
10	Burkina Faso	Paganotti	21998472	1994	1994	-1.5339	12.3646	187	506	NA	NA	NA	NA	0.369565217391304	NA	NA	yes	140	NA	NA	0.221656579725245	NA	NA
11	Burkina Faso	Tinto	14636690	1998	2000	-4.3	11.2	34	94	NA	NA	NA	NA	0.361702127659574	NA	NA		NA	NA	NA	NA	NA	NA
12	Burkina Faso	Oster	20148338	2001	2002	-3.8667	12.7333	34	47	NA	NA	NA	NA	0.723404255319149	NA	NA		NA	NA	NA	NA	NA	NA
13	Burkina Faso	Diallo	17538894	2002	2002	-1.3	12.5833	445	999	NA	NA	NA	NA	0.445445445445445	NA	NA		NA	NA	NA	NA	NA	NA
14	Burkina Faso	Diallo	17297030	2002	2002	-1.3	12.5833	349	985	NA	NA	NA	NA	0.354314720812183	NA	NA	no, mixed counted as mutant	NA	NA	NA	NA	NA	NA
15	Burkina Faso	Dokomajilar	16837725	2004	2005	-4.3	11.2	80	200	124	200	36	200	0.4	0.62	0.18	no	NA	NA	NA	NA	NA	NA
16	Burkina Faso	Danquah	20060374	2005	2005	-3.8667	12.7333	35	111	97	111	6	111	0.315315315315315	0.873873873873874	0.0540540540540541		NA	NA	NA	NA	NA	NA
17	Burkina Faso	Baraka	23153201	2005	2006	-2.19	12.68	37	272	NA	NA	NA	NA	0.375	NA	NA	yes	20	NA	NA	0.0787394398257593	NA	NA
18	Burkina Faso	Some	20231394	2006	2006	-4.3	11.2	54	150	100	150	14	150	0.36	0.666666666666667	0.0933333333333333	no	NA	NA	NA	NA	NA	NA
19	Burkina Faso	Tinto	18304270	2008	2008	NA	NA	58	195	NA	NA	NA	NA	0.297435897435897	NA	NA		NA	NA	NA	NA	NA	NA
20	Burkina Faso	Som�	24733476	2009	2009	-3.9	11.3	76	261	153	261	20	261	0.291187739463602	0.586206896551724	0.0766283524904215	no	NA	NA	NA	NA	NA	NA
21	Burkina Faso	Sondo	27031231	2010	2012	-2.19	12.68	25	301	139	279	NA	NA	0.0830564784053156	0.498207885304659	NA	is a frequency	NA	NA	NA	0.0830564784053156	0.498207885304659	NA
22	Cameroon	Basco	12224572	1997	1997	11.51	3.86	57	64	59	64	1	64	0.890625	0.921875	0.015625	yes	1	1	1	0.924374664531003	0.945430994814755	0.00827521550793619
23	Cameroon	Basco	9196772	1997	1997	11.51	3.86	37	40	NA	NA	NA	NA	0.925	NA	NA		4	NA	NA	0.897566788959595	NA	NA
24	Cameroon	Basco	9790433	1998	1998	11.51	3.86	117	129	NA	NA	NA	NA	0.906976744186046	NA	NA		7	NA	NA	0.912299016407035	NA	NA
25	Cameroon	Mbacham	20105282	2004	2004	11.51	3.86	198	260	NA	NA	NA	NA	0.761538461538461	NA	NA	is a frequency	NA	NA	NA	0.761538461538461	NA	NA
26	Cameroon	Mbacham	20105282	2004	2004	9.13403	4.00179	192	260	NA	NA	NA	NA	0.738461538461539	NA	NA		NA	NA	NA	NA	NA	NA
27	Cameroon	Mbacham	20105282	2004	2004	14.00002	5.133303	53	240	NA	NA	NA	NA	0.220833333333333	NA	NA		NA	NA	NA	NA	NA	NA
28	Cameroon	Menard	22498364	2005	2005	11.51	3.86	381	410	NA	NA	NA	NA	0.929268292682927	NA	NA		NA	NA	NA	NA	NA	NA
29	Central African Republic	Menard	16968910	2004	2004	21.640659	5.630556	83	381	NA	NA	69	381	0.217847769028871	NA	0.181102362204724		NA	NA	NA	NA	NA	NA
30	Central African Republic	Menard	16474071	2004	2004	21.640659	5.630556	49	224	NA	NA	32	178	0.21875	NA	0.179775280898876		NA	NA	NA	NA	NA	NA
31	Comoros	Huang	27527604	2006	2007	43.3680788	-11.7167338	45	115	25	115	12	115	0.391304347826087	0.217391304347826	0.104347826086957	is a frequency	NA	NA	NA	0.391304347826087	0.217391304347826	0.104347826086957
32	Comoros	Huang	27527604	2006	2007	43.3680788	-11.7167338	28	115	21	115	10	115	0.243478260869565	0.182608695652174	0.0869565217391304	is a frequency	NA	NA	NA	0.243478260869565	0.182608695652174	0.0869565217391304
33	Comoros	Huang	27527604	2006	2007	43.3680788	-11.7167338	27	115	14	115	8	115	0.234782608695652	0.121739130434783	0.0695652173913043	is a frequency	NA	NA	NA	0.234782608695652	0.121739130434783	0.0695652173913043
34	Comoros	Huang	27527604	2013	2014	43.3680788	-11.7167338	25	87	8	87	6	87	0.28735632183908	0.0919540229885057	0.0689655172413793	is a frequency	NA	NA	NA	0.28735632183908	0.0919540229885057	0.0689655172413793
35	Comoros	Huang	27527604	2013	2014	43.3680788	-11.7167338	20	87	12	87	2	87	0.229885057471264	0.137931034482759	0.0229885057471264	is a frequency	NA	NA	NA	0.229885057471264	0.137931034482759	0.0229885057471264
36	Comoros	Huang	27527604	2013	2014	43.3680788	-11.7167338	8	87	6	87	4	87	0.0919540229885057	0.0689655172413793	0.0459770114942529	is a frequency	NA	NA	NA	0.0919540229885057	0.0689655172413793	0.0459770114942529
37	Democratic Republic of Congo	Mobula	19346374	2008	2008	15.313889	-4.331667	68	102	36	102	24	103	0.666666666666667	0.352941176470588	0.233009708737864		NA	NA	NA	NA	NA	NA
38	Democratic Republic of Congo	Meshnick	Unpublished	2013	2014	21	0	17	52	34	58	5	47	0.326923076923077	0.586206896551724	0.106382978723404	no	NA	NA	NA	NA	NA	NA
39	Democratic Republic of Congo	Meshnick	Unpublished	2013	2014	27	0	19	63	31	72	11	64	0.301587301587302	0.430555555555556	0.171875	no	NA	NA	NA	NA	NA	NA
40	Democratic Republic of Congo	Meshnick	Unpublished	2013	2014	20	-5	29	87	54	94	6	75	0.333333333333333	0.574468085106383	0.08	no	NA	NA	NA	NA	NA	NA
41	Democratic Republic of Congo	Meshnick	Unpublished	2013	2014	26	-7	8	83	48	93	3	70	0.0963855421686747	0.516129032258065	0.0428571428571429	no	NA	NA	NA	NA	NA	NA
42	Democratic Republic of Congo	Vito	Unpublished	2012	2014	4.42472222	15.29555556	75	186	71	186	18	191	0.403225806451613	0.381720430107527	0.0942408376963351	yes	16	21	7	0.336776819735318	0.303223623396551	0.0625478769501349
43	Equatorial Guinea	Mendes	23537170	2005	2005	9.975	1.95	248	294	NA	NA	4	293	0.843537414965986	NA	0.0136518771331058	yes	67	NA	4	0.755543028358007	NA	0.0069904725317801
44	Equatorial Guinea	Li	25348116	2012	2012	8.7481	3.6198	93	151	134	151	0	151	0.615894039735099	0.887417218543046	0		NA	NA	NA	NA	NA	0.0033112582781457
45	Equatorial Guinea	Li	26325683	2011	2014	8.7481	3.6198	88	157	137	157	NA	NA	0.560509554140127	0.872611464968153	NA		NA	NA	NA	NA	NA	NA
46	Equatorial Guinea	Guerra	27795385	2013	2013	10.166667	1.75	94	108	NA	NA	4	107	0.87037037037037	NA	0.0373831775700935	yes	41	NA	3	0.669941718821192	NA	0.022767394441083
47	Equatorial Guinea	Guerra	27795385	2013	2013	9.8	2.15	55	108	NA	NA	17	107	0.509259259259259	NA	0.158878504672897	yes	19	NA	5	0.411937116423361	NA	0.108537190002275
48	Equatorial Guinea	Berzosa	28086777	2013	2013	9.8125	1.575	172	244	NA	NA	9	244	0.704918032786885	NA	0.0368852459016393		NA	NA	NA	NA	NA	NA
49	Eritrea	Menegon	26875763	2013	2014	37.73725	15.33205	20	180	154	180	NA	NA	0.111111111111111	0.855555555555556	NA		NA	NA	NA	NA	NA	NA
50	Ethiopia	Schunk	16817953	2004	2004	38.32	6.42	56	69	NA	NA	NA	NA	0.811594202898551	NA	NA		NA	NA	NA	NA	NA	NA
51	Ethiopia	Heuchert	25986047	2006	2006	36.83	7.67	79	98	NA	NA	NA	NA	0.806122448979592	NA	NA	yes	0	NA	NA	0.836786938407436	NA	NA
52	Ethiopia	Eshetu	20691106	2006	2006	36.83	7.67	82	97	NA	NA	NA	NA	0.845360824742268	NA	NA	no details given	NA	NA	NA	NA	NA	NA
53	Ethiopia	Mula	21810256	2007	2007	39.8688	7.5688	25	76	NA	NA	13	76	0.328947368421053	NA	0.171052631578947	no, mixed counted as mutant	NA	NA	NA	NA	NA	NA
54	Ethiopia	Heuchert	25986047	2009	2009	36.83	7.67	23	251	246	251	NA	NA	0.0916334661354582	0.9800796812749	NA	yes	0	0	NA	0.0742593299580388	0.98456295212582	NA
55	Ethiopia	Golassa	26152336	2012	2014	39.8688	7.5688	1	50	NA	NA	NA	NA	0.02	NA	NA	is a frequency	NA	NA	NA	0.02	NA	NA
56	Ethiopia	Heuchert	25986047	2013	2013	36.83	7.67	2	161	171	171	NA	NA	0.0124223602484472	1	NA	yes	0	0	NA	0.0101332141237849	0.997076023391813	NA
57	Ethiopia	Golassa	26152336	2012	2014	34.5882	8.2448	6	23	NA	NA	NA	NA	0.260869565217391	NA	NA	is a frequency	NA	NA	NA	0.260869565217391	NA	NA
58	Ethiopia	Golassa	26152336	2012	2014	38.485	7.3578	7	30	NA	NA	NA	NA	0.233333333333333	NA	NA	is a frequency	NA	NA	NA	0.233333333333333	NA	NA
59	Ethiopia	Lo	28746333	2014	2014	37.0667	10.7	1	34	29	34	0	34	0.0294117647058824	0.852941176470588	0	is a frequency	NA	NA	NA	0.0294117647058824	0.852941176470588	0.0147058823529412
60	Ethiopia	Lo	28746333	2014	2014	39.9	10	5	28	28	28	0	28	0.178571428571429	1	0	is a frequency	NA	NA	NA	0.178571428571429	0.982142857142857	0.0178571428571429
61	Ethiopia	Lo	28746333	2014	2014	38.09	7.31	0	18	14	18	0	18	0	0.777777777777778	0	is a frequency	NA	NA	NA	0.0277777777777778	0.777777777777778	0.0277777777777778
62	Ethiopia	Lo	28746333	2014	2014	36.83	7.67	4	44	39	44	0	44	0.0909090909090909	0.886363636363636	0	is a frequency	NA	NA	NA	0.0909090909090909	0.886363636363636	0.0113636363636364
63	Ethiopia	Lo	28746333	2014	2014	35.29	11.27	2	30	26	30	0	30	0.0666666666666667	0.866666666666667	0	is a frequency	NA	NA	NA	0.0666666666666667	0.866666666666667	0.0166666666666667
64	Ethiopia	Lo	28746333	2014	2014	39.92	8.9	0	44	44	44	0	44	0	1	0	is a frequency	NA	NA	NA	0.0113636363636364	0.988636363636364	0.0113636363636364
65	Gabon	Mawili-Mboumba	11751128	1995	1995	10.2403858	-0.7015457	56	58	49	58	4	58	0.96551724137931	0.844827586206897	0.0689655172413793		4	3	2	0.939526340072773	0.861256209777833	0.0402430929415201
66	Gabon	Mayengue	17096149	1996	1996	10.2403858	-0.7015457	40	46	32	46	0	46	0.869565217391304	0.695652173913043	0		1	0	0	0.900944628139645	0.754244647269817	0.0108695652173913
67	Gabon	Mayengue	17096149	1996	1996	10.2403858	-0.7015457	44	45	33	45	4	45	0.977777777777778	0.733333333333333	0.0888888888888889		0	0	0	0.987267532653207	0.794638370694852	0.0550546825067534
68	Gabon	Grobush	9550213	1996	1996	12.4999	-1.20022	58	73	NA	NA	NA	NA	0.794520547945205	NA	NA		NA	NA	NA	NA	NA	NA
69	Gabon	Uhlemann	16235185	2002	2002	10.2403858	-0.7015457	33	34	27	33	NA	NA	0.970588235294118	0.818181818181818	NA	yes	3	NA	NA	0.930447771494073	NA	NA
70	Gabon	Mayengue	17096149	2002	2002	10.2403858	-0.7015457	28	30	21	30	0	30	0.933333333333333	0.7	0		2	0	0	0.917981223700121	0.756863532571375	0.0166666666666667
71	Gabon	Mayengue	17096149	2002	2002	10.2403858	-0.7015457	30	30	24	30	3	30	1	0.8	0.1		0	0	0	0.983333333333333	0.85650797674345	0.0637291664658182
72	Gabon	Lekana-Douki	21251998	2004	2004	13.5833	-1.6333	81	96	NA	NA	10	96	0.84375	NA	0.104166666666667		9	NA	4	0.823510023479581	NA	0.0671702231822723
73	Gabon	Mawili-Mboumba	25249358	2005	2005	11.57686	1.06834	25	29	NA	NA	NA	NA	0.862068965517241	NA	NA	yes	2	NA	NA	0.855002094437615	NA	NA
74	Gabon	Mawili-Mboumba	25249358	2008	2008	11.57686	1.06834	62	78	NA	NA	NA	NA	0.794871794871795	NA	NA	yes	12	NA	NA	0.733572513051637	NA	NA
75	Gabon	Lekana-Douki	21251998	2009	2009	13.5833	-1.6333	92	134	NA	NA	15	134	0.686567164179104	NA	0.111940298507463		11	NA	9	0.666987545287772	NA	0.0752966592608735
76	Gabon	Zatra	23153201	2010	2010	13.5833	-1.6333	18	46	NA	NA	14	46	0.391304347826087	NA	0.304347826086957		1	NA	6	0.352949987311486	NA	0.224331879562346
77	Gabon	Maghendji-Nzondo	27538948	2013	2014	13.5833	-1.6333	14	37	25	31	7	55	0.378378378378378	0.806451612903226	0.127272727272727	yes	2	0	5	0.320984590972957	0.853405756294026	0.0816378225857297
78	Gabon	Maghendji-Nzondo	27538948	2013	2014	10.5887	-1.2175	15	33	29	33	0	33	0.454545454545455	0.878787878787879	0		NA	NA	NA	NA	NA	0.0151515151515152
79	Gabon	Maghendji-Nzondo	27538948	2013	2014	12.4667	-1.1413	42	89	73	89	12	89	0.471910112359551	0.820224719101124	0.134831460674157		NA	NA	NA	NA	NA	NA
80	Gabon	Maghendji-Nzondo	27538948	2013	2014	12.725	-0.8183	90	236	179	236	12	236	0.38135593220339	0.758474576271186	0.0508474576271186		NA	NA	NA	NA	NA	NA
81	Gabon	Nguetse	28535801	2011	2012	10.2403858	-0.7015457	69	114	85	114	1	114	0.605263157894737	0.745614035087719	0.0087719298245614	yes	14	2	0	0.550861379906844	0.781014724015238	0.00552963344490088
82	Gambia	Duraisingh	11085219	1990	1990	-16.63695	13.46155	12	37	NA	NA	NA	NA	0.324324324324324	NA	NA	is a frequency	NA	NA	NA	0.324324324324324	NA	NA
83	Gambia	Duraisingh	11085219	1995	1995	-16.63695	13.46155	12	33	NA	NA	NA	NA	0.363636363636364	NA	NA	is a frequency	NA	NA	NA	0.363636363636364	NA	NA
84	Gambia	Von Seidlein	9373652	1995	1995	-16.6964	13.47	12	31	NA	NA	NA	NA	0.387096774193548	NA	NA		NA	NA	NA	NA	NA	NA
85	Gambia	Duraisingh	11085219	1996	1996	-16.63695	13.46155	8	24	NA	NA	NA	NA	0.333333333333333	NA	NA	is a frequency	NA	NA	NA	0.333333333333333	NA	NA
86	Gambia	Duraisingh	10802315	1996	1996	-16.6964	13.47	11	27	17	27	0	27	0.407407407407407	0.62962962962963	0	yes	3	0	0	0.331275149590029	0.664273158214347	0.0185185185185185
87	Gambia	Ord	18008244	1998	1998	-15.6	13.57	27	74	NA	NA	NA	NA	0.364864864864865	NA	NA	is a frequency	NA	NA	NA	0.364864864864865	NA	NA
88	Gambia	Ord	18008244	1999	1999	-15.6	13.57	37	71	NA	NA	NA	NA	0.52112676056338	NA	NA	is a frequency	NA	NA	NA	0.52112676056338	NA	NA
89	Gambia	Ord	18008244	2000	2000	-15.6	13.57	46	90	NA	NA	NA	NA	0.511111111111111	NA	NA	is a frequency	NA	NA	NA	0.511111111111111	NA	NA
90	Gambia	Ord	18008244	2001	2001	-15.6	13.57	58	89	NA	NA	NA	NA	0.651685393258427	NA	NA	is a frequency	NA	NA	NA	0.651685393258427	NA	NA
91	Gambia	Dunyo	16871319	2001	2001	-15.6	13.57	40	90	78	90	NA	NA	0.444444444444444	0.866666666666667	NA	no	NA	NA	NA	NA	NA	NA
92	Gambia	Ord	18008244	2002	2002	-15.6	13.57	42	83	NA	NA	NA	NA	0.506024096385542	NA	NA	is a frequency	NA	NA	NA	0.506024096385542	NA	NA
93	Gambia	Meerman	16206082	2002	2002	-15.6	13.57	78	185	136	183	NA	NA	0.421621621621622	0.743169398907104	NA	no	NA	NA	NA	NA	NA	NA
94	Gambia	Meerman	16206082	2002	2002	-15.6	13.57	84	185	157	183	NA	NA	0.454054054054054	0.85792349726776	NA	no	NA	NA	NA	NA	NA	NA
95	Gambia	Dieye	27549635	2012	2012	-14.3108301	13.2408899	9	51	26	51	0	51	0.176470588235294	0.509803921568627	0		NA	NA	NA	NA	NA	0.00980392156862745
96	Gambia	Dieye	27549635	2013	2013	-14.3108301	13.2408899	16	75	40	75	0	75	0.213333333333333	0.533333333333333	0		NA	NA	NA	NA	NA	0.00666666666666667
97	Gambia	Dieye	27549635	2014	2014	-14.3108301	13.2408899	8	28	14	28	0	28	0.285714285714286	0.5	0		NA	NA	NA	NA	NA	0.0178571428571429
98	Ghana	Mockenhaupt	11679121	1998	1998	-1.0833	6.8	66	95	NA	NA	NA	NA	0.694736842105263	NA	NA		NA	NA	NA	NA	NA	NA
99	Ghana	Mockenhaupt	16297285	2000	2000	-0.834	9.4	127	225	NA	NA	NA	NA	0.564444444444444	NA	NA		NA	NA	NA	NA	NA	NA
100	Ghana	Ehrhardt	16117966	2000	2000	-0.834	9.4	427	749	NA	NA	NA	NA	0.570093457943925	NA	NA		NA	NA	NA	NA	NA	NA
101	Ghana	Duah	24172030	2003	2003	-0.0043	9.4324	42	88	NA	NA	NA	NA	0.477272727272727	NA	NA		NA	NA	NA	NA	NA	NA
102	Ghana	Duah	24172030	2003	2003	-1.9922	5.3	48	50	NA	NA	NA	NA	0.96	NA	NA		NA	NA	NA	NA	NA	NA
103	Ghana	Duah	24172030	2003	2003	-2.3333	7.3333	42	74	NA	NA	NA	NA	0.567567567567568	NA	NA		NA	NA	NA	NA	NA	NA
104	Ghana	Duah	24172030	2003	2003	-0.13354	7.00189	50	78	22	28	3	28	0.641025641025641	0.785714285714286	0.107142857142857		NA	NA	NA	NA	NA	NA
105	Ghana	Duah	24172030	2003	2003	-1.08527	10.88291	17	35	7	27	1	27	0.485714285714286	0.259259259259259	0.037037037037037		NA	NA	NA	NA	NA	NA
106	Ghana	Duah	17158810	2004	2004	-1.9922	5.3	40	42	NA	NA	NA	NA	0.952380952380952	NA	NA	no details given - check with Cally re using haplotypes.	NA	NA	NA	NA	NA	NA
107	Ghana	Duah	17158810	2004	2004	-0.13354	7.00189	101	130	NA	NA	NA	NA	0.776923076923077	NA	NA		23	NA	NA	0.707572054361353	NA	NA
108	Ghana	Duah	24172030	2005	2005	-0.3833	6.3833	26	39	32	39	5	39	0.666666666666667	0.82051282051282	0.128205128205128	no details given - check with Cally re using haplotypes.	NA	NA	NA	NA	NA	NA
109	Ghana	Duah	24172030	2005	2005	-2.5	10.0667	16	39	18	39	6	39	0.41025641025641	0.461538461538462	0.153846153846154	no details given - check with Cally re using haplotypes.	NA	NA	NA	NA	NA	NA
110	Ghana	Duah	24172030	2005	2005	-1.2472	5.1051	23	39	18	39	3	39	0.58974358974359	0.461538461538462	0.0769230769230769	no details given - check with Cally re using haplotypes.	NA	NA	NA	NA	NA	NA
111	Ghana	Duah	24172030	2005	2005	-1.5833	6.45	18	40	14	40	9	40	0.45	0.35	0.225	no details given - check with Cally re using haplotypes.	NA	NA	NA	NA	NA	NA
112	Ghana	Duah	17158810	2005	2005	-0.0043	9.4324	28	67	NA	NA	NA	NA	0.417910447761194	NA	NA		8	NA	NA	0.322128002830119	NA	NA
113	Ghana	Duah	24172030	2005	2005	-0.0043	9.4324	16	40	22	40	5	40	0.4	0.55	0.125	no details given - check with Cally re using haplotypes.	NA	NA	NA	NA	NA	NA
114	Ghana	Duah	17158810	2005	2005	-1.08527	10.88291	61	105	NA	NA	NA	NA	0.580952380952381	NA	NA		5	NA	NA	0.577612349929728	NA	NA
115	Ghana	Duah	24172030	2005	2005	-1.08527	10.88291	15	40	17	40	6	40	0.375	0.425	0.15	no details given	NA	NA	NA	NA	NA	NA
116	Ghana	Duah	17158810	2005	2005	-2.3333	7.3333	33	62	NA	NA	NA	NA	0.532258064516129	NA	NA		NA	NA	NA	NA	NA	NA
117	Ghana	Duah	24172030	2005	2005	-2.3333	7.3333	11	35	17	35	5	35	0.314285714285714	0.485714285714286	0.142857142857143		NA	NA	NA	NA	NA	NA
118	Ghana	Duah	24172030	2007	2007	-0.3833	6.3833	30	50	35	50	3	50	0.6	0.7	0.06	no details given - check with Cally re using haplotypes.	NA	NA	NA	NA	NA	NA
119	Ghana	Duah	24172030	2007	2007	-2.5	10.0667	15	40	19	40	5	40	0.375	0.475	0.125	no details given - check with Cally re using haplotypes.	NA	NA	NA	NA	NA	NA
120	Ghana	Duah	24172030	2007	2007	-1.2472	5.1051	21	43	25	43	3	43	0.488372093023256	0.581395348837209	0.0697674418604651	no details given - check with Cally re using haplotypes.	NA	NA	NA	NA	NA	NA
121	Ghana	Alam	21288822	2007	2007	-1.2472	5.1051	21	47	34	47	3	47	0.446808510638298	0.723404255319149	0.0638297872340425	is a frequency (single infections only)	NA	NA	NA	0.446808510638298	0.723404255319149	0.0638297872340425
122	Ghana	Duah	24172030	2007	2007	-1.5833	6.45	23	48	33	48	3	48	0.479166666666667	0.6875	0.0625	no details given - check with Cally re using haplotypes.	NA	NA	NA	NA	NA	NA
123	Ghana	Alam	21288822	2007	2007	-1.5833	6.45	15	41	25	41	0	41	0.365853658536585	0.609756097560976	0	is a frequency (single infections only)	NA	NA	NA	0.365853658536585	0.609756097560976	0.0121951219512195
124	Ghana	Duah	24172030	2007	2007	-0.0043	9.4324	18	50	30	50	4	50	0.36	0.6	0.08	no details given - check with Cally re using haplotypes.	NA	NA	NA	NA	NA	NA
125	Ghana	Duah	24172030	2007	2007	-1.9922	5.3	12	18	12	18	2	18	0.666666666666667	0.666666666666667	0.111111111111111	no details given - check with Cally re using haplotypes.	NA	NA	NA	NA	NA	NA
126	Ghana	Duah	24172030	2007	2007	-0.13354	7.00189	29	49	25	49	2	49	0.591836734693878	0.510204081632653	0.0408163265306122	no details given	NA	NA	NA	NA	NA	NA
127	Ghana	Duah	24172030	2007	2007	-1.08527	10.88291	26	49	34	49	6	49	0.530612244897959	0.693877551020408	0.122448979591837	no details given	NA	NA	NA	NA	NA	NA
128	Ghana	Alam	21288822	2007	2007	-1.08527	10.88291	12	40	35	40	1	40	0.3	0.875	0.025	is a frequency (single infections only)	NA	NA	NA	0.3	0.875	0.025
129	Ghana	Duah	24172030	2007	2007	-2.3333	7.3333	23	50	24	50	7	50	0.46	0.48	0.14		NA	NA	NA	NA	NA	NA
130	Ghana	Alam	21288822	2007	2007	-2.3333	7.3333	21	48	32	48	5	48	0.4375	0.666666666666667	0.104166666666667		NA	NA	NA	NA	NA	NA
131	Ghana	Duah	24172030	2010	2010	-0.3833	6.3833	4	15	12	15	1	15	0.266666666666667	0.8	0.0666666666666667	no details given - check with Cally re using haplotypes.	NA	NA	NA	NA	NA	NA
132	Ghana	Duah	24172030	2010	2010	-2.5	10.0667	5	20	11	20	1	20	0.25	0.55	0.05	no details given - check with Cally re using haplotypes.	NA	NA	NA	NA	NA	NA
133	Ghana	Duah	24172030	2010	2010	-1.2472	5.1051	10	20	16	20	7	20	0.5	0.8	0.35	no details given - check with Cally re using haplotypes.	NA	NA	NA	NA	NA	NA
134	Ghana	Duah	24172030	2010	2010	-1.5833	6.45	6	14	11	14	0	14	0.428571428571429	0.785714285714286	0	no details given - check with Cally re using haplotypes.	NA	NA	NA	NA	NA	0.0357142857142857
135	Ghana	Duah	24172030	2010	2010	-0.0043	9.4324	2	20	8	20	3	20	0.1	0.4	0.15	no details given - check with Cally re using haplotypes.	NA	NA	NA	NA	NA	NA
136	Ghana	Duah	24172030	2010	2010	-1.08527	10.88291	3	20	10	20	3	20	0.15	0.5	0.15	no details given	NA	NA	NA	NA	NA	NA
137	Ghana	Kwansa-Bentum	21745377	2010	2010	-0.4555	5.486638143	15	60	43	60	0	60	0.25	0.716666666666667	0		NA	NA	NA	NA	NA	0.00833333333333333
138	Ghana	Asare	27026134	NA	NA	-1.2333	5.1667	77	214	188	214	35	214	0.35981308411215	0.878504672897196	0.163551401869159		NA	NA	NA	NA	NA	NA
139	Ghana	Nguetse	28535801	2011	2012	-1.622	6.6871	24	89	62	89	3	89	0.269662921348315	0.696629213483146	0.0337078651685393	yes	15	6	0	0.175203777014236	0.698903906791775	0.0205300648282437
140	Guinea-Bissau	Ursing	17467343	1992	1992	-15.383	11.335	21	30	NA	NA	NA	NA	0.7	NA	NA	yes	13	NA	NA	0.483795504725363	NA	NA
141	Guinea-Bissau	Ursing	17467343	1993	1993	-15.60921548	11.87403793	9	18	NA	NA	NA	NA	0.5	NA	NA	yes	3	NA	NA	0.400670507848021	NA	NA
142	Guinea-Bissau	Ursing	17467343	1995	1995	-15.383	11.335	29	50	NA	NA	NA	NA	0.58	NA	NA	yes	12	NA	NA	0.45513725616046	NA	NA
143	Guinea-Bissau	Ursing	17488902	2001	2001	-15.383	11.335	227	477	372	475	NA	NA	0.475890985324948	0.783157894736842	NA	is a frequency	NA	NA	NA	0.475890985324948	0.783157894736842	NA
144	Guinea-Bissau	Jovel	25421474	2003	2003	-15.60921548	11.87403793	149	317	118	317	NA	NA	0.470031545741325	0.372239747634069	NA	is a frequency	NA	NA	NA	0.470031545741325	0.372239747634069	NA
145	Guinea-Bissau	Ursing	19718439	2003	2003	-15.383	11.335	150	319	NA	NA	NA	NA	0.470219435736677	NA	NA	is a frequency	NA	NA	NA	0.470219435736677	NA	NA
146	Guinea-Bissau	Ursing	19718439	2004	2004	-15.60921548	11.87403793	66	157	NA	NA	NA	NA	0.420382165605096	NA	NA	is a frequency	NA	NA	NA	0.420382165605096	NA	NA
147	Guinea-Bissau	Jovel	25421474	2004	2004	-15.60921548	11.87403793	66	155	NA	NA	NA	NA	0.425806451612903	NA	NA	is a frequency	NA	NA	NA	0.425806451612903	NA	NA
148	Guinea-Bissau	Ursing	17467343	2004	2004	-15.60921548	11.87403793	37	74	NA	NA	NA	NA	0.5	NA	NA	yes	22	NA	NA	0.357129206675402	NA	NA
149	Guinea-Bissau	Ursing	19718439	2005	2005	-15.60921548	11.87403793	60	168	NA	NA	NA	NA	0.357142857142857	NA	NA	is a frequency	NA	NA	NA	0.357142857142857	NA	NA
150	Guinea-Bissau	Jovel	25421474	2005	2005	-15.60921548	11.87403793	61	170	NA	NA	NA	NA	0.358823529411765	NA	NA	is a frequency	NA	NA	NA	0.358823529411765	NA	NA
151	Guinea-Bissau	Ursing	17467343	2005	2005	-15.60921548	11.87403793	10	21	NA	NA	NA	NA	0.476190476190476	NA	NA	yes	6	NA	NA	0.342382512892443	NA	NA
152	Guinea-Bissau	Ursing	19718439	2006	2006	-15.60921548	11.87403793	47	113	NA	NA	NA	NA	0.415929203539823	NA	NA	is a frequency (single infections only)	NA	NA	NA	0.415929203539823	NA	NA
153	Guinea-Bissau	Jovel	25421474	2006	2006	-15.60921548	11.87403793	37	88	NA	NA	NA	NA	0.420454545454545	NA	NA	is a frequency (mixed infections counted twice) - could use haplotype data instead	NA	NA	NA	0.420454545454545	NA	NA
154	Guinea-Bissau	Ursing	19718439	2007	2007	-15.60921548	11.87403793	41	104	NA	NA	NA	NA	0.394230769230769	NA	NA	is a frequency (single infections only)	NA	NA	NA	0.394230769230769	NA	NA
155	Guinea-Bissau	Jovel	25421474	2007	2007	-15.60921548	11.87403793	19	40	NA	NA	NA	NA	0.475	NA	NA	is a frequency (mixed infections counted twice) - could use haplotype data instead	NA	NA	NA	0.475	NA	NA
156	Guinea-Bissau	Jovel	25421474	2008	2008	-15.60921548	11.87403793	49	135	NA	NA	NA	NA	0.362962962962963	NA	NA	is a frequency (mixed infections counted twice) - could use haplotype data instead	NA	NA	NA	0.362962962962963	NA	NA
157	Guinea-Bissau	Jovel	25421474	2010	2010	-15.60921548	11.87403793	89	297	218	288	NA	NA	0.2996632996633	0.756944444444444	NA	is a frequency (mixed infections counted twice) - could use haplotype data instead	NA	NA	NA	0.2996632996633	0.756944444444444	NA
158	Guinea-Bissau	Jovel	25421474	2011	2011	-15.60921548	11.87403793	93	322	245	332	NA	NA	0.288819875776398	0.737951807228916	NA	is a frequency (mixed infections counted twice) - could use haplotype data instead	NA	NA	NA	0.288819875776398	0.737951807228916	NA
159	Guinea-Bissau	Jovel	25421474	2012	2012	-15.60921548	11.87403793	43	126	73	92	NA	NA	0.341269841269841	0.793478260869565	NA	is a frequency (mixed infections counted twice) - could use haplotype data instead	NA	NA	NA	0.341269841269841	0.793478260869565	NA
160	Kenya	Mwai	19450282	1994	1994	39.85	-3.63	10	15	NA	NA	NA	NA	0.666666666666667	NA	NA	is a frequency	NA	NA	NA	0.666666666666667	NA	NA
161	Kenya	Achieng	26236581	1995	1996	34.06666	-0.06666	20	31	24	31	12	31	0.645161290322581	0.774193548387097	0.387096774193548	yes	10	8	6	0.482785087469209	0.658035561169698	0.268003645116784
162	Kenya	Shah	22096496	1996	1996	34.3833	-0.1833	188	250	NA	NA	NA	NA	0.752	NA	NA	yes	75	NA	NA	0.607744875923465	NA	NA
163	Kenya	Omar	11784419	1997	1997	37.6282	-0.2272	22	24	24	24	20	24	0.916666666666667	1	0.833333333333333		NA	NA	NA	NA	0.979166666666667	NA
164	Kenya	Mwai	19450282	1998	1998	39.85	-3.63	19	22	NA	NA	NA	NA	0.863636363636364	NA	NA	is a frequency	NA	NA	NA	0.863636363636364	NA	NA
165	Kenya	Mang'era	22641431	1999	1999	39.58	-4.23	66	75	NA	NA	NA	NA	0.88	NA	NA		NA	NA	NA	NA	NA	NA
166	Kenya	Spalding	21106088	1999	2000	34.06666	-0.06666	17	39	40	40	12	38	0.435897435897436	1	0.315789473684211	yes	9	NA	NA	0.303626598230399	0.9875	NA
167	Kenya	Mwai	19450282	1999	1999	39.85	-3.63	16	22	NA	NA	NA	NA	0.727272727272727	NA	NA	is a frequency	NA	NA	NA	0.727272727272727	NA	NA
168	Kenya	Mwai	19450282	2000	2000	39.85	-3.63	13	20	NA	NA	NA	NA	0.65	NA	NA	is a frequency	NA	NA	NA	0.65	NA	NA
169	Kenya	Shah	22096496	2001	2001	34.3833	-0.1833	178	242	NA	NA	NA	NA	0.735537190082645	NA	NA	yes	71	NA	NA	0.597079574710427	NA	NA
170	Kenya	Mwai	19450282	2001	2001	39.85	-3.63	21	23	NA	NA	NA	NA	0.91304347826087	NA	NA	is a frequency	NA	NA	NA	0.91304347826087	NA	NA
171	Kenya	Mwai	19450282	2002	2002	39.85	-3.63	15	28	NA	NA	NA	NA	0.535714285714286	NA	NA	is a frequency	NA	NA	NA	0.535714285714286	NA	NA
172	Kenya	Achieng	26236581	2002	2003	34.06666	-0.06666	34	34	31	34	28	34	1	0.911764705882353	0.823529411764706	yes	3	3	5	0.985294117647059	0.893562350333352	0.78298860745417
173	Kenya	Holmgren	17467344	2003	2003	34.5279	-0.01455	58	91	18	64	36	78	0.637362637362637	0.28125	0.461538461538462	is a frequency	NA	NA	NA	0.637362637362637	0.28125	0.461538461538462
174	Kenya	Spalding	21106088	2003	2005	34.06666	-0.06666	185	243	244	244	4	90	0.761316872427984	1	0.0444444444444444	yes	68	NA	NA	0.63088441082506	0.997950819672131	NA
175	Kenya	Holmgren	17176345	2004	2004	34.5279	-0.01455	57	72	NA	NA	NA	NA	0.791666666666667	NA	NA	yes	17	NA	NA	0.691638332462315	NA	NA
176	Kenya	Zhong	18671871	2005	2005	34.58333	-0.01666	73	100	30	100	76	100	0.73	0.3	0.76	yes	45	23	36	0.50477852228896	0.184670495970566	0.581114552353259
177	Kenya	Zhong	18671871	2005	2005	34.58333	-0.01666	76	100	31	100	72	100	0.76	0.31	0.72	yes	37	26	44	0.575566511886497	0.186771271370195	0.499994304897611
178	Kenya	Vardo-Zalikn	23166196	2005	2005	34.58333	-0.01666	51	70	NA	NA	49	70	0.728571428571429	NA	0.7	yes	23	NA	27	0.566887387633968	NA	0.507142827160857
179	Kenya	Vardo-Zalikn	23166196	2005	2005	34.51667	-0.1	27	44	NA	NA	39	44	0.613636363636364	NA	0.886363636363636	yes	19	NA	15	0.401791970204774	NA	0.712239410333464
180	Kenya	Zhong	18671871	2005	2005	34.51667	-0.1	72	100	50	100	66	100	0.72	0.5	0.66	yes	44	26	42	0.49999430425932	0.359794484843741	0.45117293136955
181	Kenya	Zhong	18671871	2005	2005	34.51667	-0.1	63	100	45	100	67	100	0.63	0.45	0.67	yes	22	30	30	0.522781799837384	0.296329265926753	0.521381372016552
182	Kenya	Zhong	18671871	2005	2005	34.76	0.00198	50	100	44	100	63	100	0.5	0.44	0.63	yes	40	33	21	0.312530940076259	0.281222588102462	0.528175733730184
183	Kenya	Zhong	18671871	2005	2005	34.76	0.00198	41	100	45	100	53	100	0.41	0.45	0.53	yes	18	19	29	0.300850649643879	0.338448623131704	0.380233629059295
184	Kenya	Bonizzoni	19398039	2006	2006	34.58333	-0.01666	23	33	23	33	30	33	0.696969696969697	0.696969696969697	0.909090909090909		15	23	12	0.471621284744482	0.380176152976598	0.715671311013835
185	Kenya	Bonizzoni	19398039	2006	2006	34.06666	-0.06666	55	68	37	68	64	68	0.808823529411765	0.544117647058823	0.941176470588235		37	37	56	0.532268620321274	0.307693625156248	0.521872656144556
186	Kenya	Mwai	19450282	2006	2006	39.85	-3.63	31	38	NA	NA	NA	NA	0.815789473684211	NA	NA	is a frequency	NA	NA	NA	0.815789473684211	NA	NA
187	Kenya	Bonizzoni	19398039	2006	2006	35.13333	-0.083333	21	28	20	28	27	28	0.75	0.714285714285714	0.964285714285714		NA	NA	NA	NA	NA	NA
188	Kenya	Bonizzoni	19398039	2006	2006	35.96666	-0.05	33	36	26	36	32	36	0.916666666666667	0.722222222222222	0.888888888888889		NA	NA	NA	NA	NA	NA
189	Kenya	Mwai	19770282	2005	2008	39.85	-3.63	55	72	NA	NA	NA	NA	0.763888888888889	NA	NA		NA	NA	NA	NA	NA	NA
190	Kenya	Thwing	19187521	2007	2007	34.21369	-0.08561	19	27	3	28	17	32	0.703703703703704	0.107142857142857	0.53125		NA	NA	NA	NA	NA	NA
191	Kenya	Shah	25889220	2007	2007	34.2953981	0.0056926	68	95	25	95	34	95	0.715789473684211	0.263157894736842	0.357894736842105	is a frequency	NA	NA	NA	0.715789473684211	0.263157894736842	0.357894736842105
192	Kenya	Shah	25889220	2007	2007	34.3833	-0.1833	43	61	10	61	25	61	0.704918032786885	0.163934426229508	0.409836065573771	is a frequency	NA	NA	NA	0.704918032786885	0.163934426229508	0.409836065573771
193	Kenya	Shah	25889220	2007	2007	34.448639	0.0678084	62	97	25	97	42	97	0.639175257731959	0.257731958762887	0.43298969072165	is a frequency	NA	NA	NA	0.639175257731959	0.257731958762887	0.43298969072165
194	Kenya	Vardo-Zalikn	23166196	2008	2008	34.58333	-0.01666	23	47	NA	NA	45	47	0.48936170212766	NA	0.957446808510638	yes	11	NA	25	0.363382946221246	NA	0.663639914198748
195	Kenya	Vardo-Zalikn	23166196	2008	2008	34.51667	-0.1	62	99	NA	NA	87	99	0.626262626262626	NA	0.878787878787879	yes	39	NA	50	0.431724466348503	NA	0.611977997552763
196	Kenya	Akala	25395861	2008	2008	34.06666	-0.06666	104	160	NA	NA	NA	NA	0.65	NA	NA		43	NA	NA	0.516896789471808	NA	NA
197	Kenya	Achieng	26236581	2008	2008	34.06666	-0.06666	7	13	7	13	0	13	0.538461538461538	0.538461538461538	0	yes	3	3	0	0.414921952696704	0.414921952696704	0.0384615384615385
198	Kenya	Eyase	23675533	2008	2008	34.9406	-0.3787	164	243	NA	NA	NA	NA	0.674897119341564	NA	NA	yes	55	NA	NA	0.562612660611827	NA	NA
199	Kenya	Mang'era	22641431	2008	2008	39.58	-4.23	49	77	NA	NA	NA	NA	0.636363636363636	NA	NA		NA	NA	NA	NA	NA	NA
200	Kenya	Eyase	23675533	2009	2009	34.9406	-0.3787	100	225	NA	NA	NA	NA	0.444444444444444	NA	NA	yes	41	NA	NA	0.348463941401694	NA	NA
201	Kenya	Akala	25395861	2009	2009	34.06666	-0.06666	64	144	NA	NA	NA	NA	0.444444444444444	NA	NA	yes	29	NA	NA	0.324472697401649	NA	NA
202	Kenya	Achieng	26236581	2009	2009	34.06666	-0.06666	10	42	26	42	10	42	0.238095238095238	0.619047619047619	0.238095238095238	yes	0	9	0	0.177729926801735	0.513730215213391	0.177729926801735
203	Kenya	Lucchi	26392510	2010	2010	34.2811	-0.0186	6	36	23	36	9	35	0.166666666666667	0.638888888888889	0.257142857142857	only overall, not by year, where it is summed with pure mutants.	3	4	4	0.102145963330395	0.604871908456183	0.168784644427634
204	Kenya	Eyase	23675533	2010	2010	34.9406	-0.3787	112	395	NA	NA	NA	NA	0.283544303797468	NA	NA	yes	24	NA	NA	0.225157917595946	NA	NA
205	Kenya	Akala	25395861	2010	2010	34.06666	-0.06666	52	203	NA	NA	NA	NA	0.25615763546798	NA	NA	yes	12	NA	NA	0.180590508387494	NA	NA
206	Kenya	Achieng	26236581	2010	2010	34.06666	-0.06666	27	68	43	68	17	68	0.397058823529412	0.632352941176471	0.25	yes	13	15	0	0.27909656922308	0.525413565914427	0.18860042258856
207	Kenya	Cheruiyot	24752268	2010	2011	34.9406	-0.3787	29	88	42	88	NA	NA	0.329545454545455	0.477272727272727	NA	no, mixed counted as mutant	NA	NA	NA	NA	NA	NA
208	Kenya	Lucchi	26392510	2011	2011	34.2811	-0.0186	7	41	19	41	10	36	0.170731707317073	0.463414634146341	0.277777777777778	only overall, not by year, where it is summed with pure mutants.	4	5	6	0.104865109552651	0.380236705777646	0.177673129095388
209	Kenya	Akala	25395861	2011	2011	34.06666	-0.06666	63	192	NA	NA	NA	NA	0.328125	NA	NA	yes	48	NA	NA	0.203354251777165	NA	NA
210	Kenya	Achieng	26236581	2011	2011	34.06666	-0.06666	NA	NA	NA	NA	NA	NA	0.16	0.69	0.18	yes	NA	NA	NA	NA	NA	NA
211	Kenya	Eyase	23675533	2011	2011	34.9406	-0.3787	101	314	NA	NA	NA	NA	0.321656050955414	NA	NA	yes	63	NA	NA	0.221582826931556	NA	NA
212	Kenya	Lucchi	26392510	2012	2012	34.2811	-0.0186	1	39	24	39	2	39	0.0256410256410256	0.615384615384615	0.0512820512820513	only overall, not by year, where it is summed with pure mutants.	1	9	1	0.0149799218865231	0.499994317875599	0.0307404364697507
213	Kenya	Akala	25395861	2012	2012	34.06666	-0.06666	24	105	NA	NA	NA	NA	0.228571428571429	NA	NA	yes	10	NA	NA	0.155246430235637	NA	NA
214	Kenya	Achieng	26236581	2012	2012	34.06666	-0.06666	8	53	36	53	11	53	0.150943396226415	0.679245283018868	0.207547169811321	yes	1	13	0	0.102911197490353	0.56133199931898	0.154190303554163
215	Kenya	Lucchi	26392510	2013	2013	34.2811	-0.0186	0	84	58	83	18	84	0	0.698795180722892	0.214285714285714	only overall, not by year, where it is summed with pure mutants.	0	32	16	0.00595238095238095	0.505788526326583	0.131699057236643
216	Kenya	Achieng	26236581	2013	2013	34.06666	-0.06666	17	175	127	175	24	175	0.0971428571428571	0.725714285714286	0.137142857142857	yes	15	67	13	0.0602128321321544	0.532719296432945	0.0893703037608002
217	Kenya	Achieng	26236581	2014	2014	34.06666	-0.06666	25	292	202	292	56	292	0.0856164383561644	0.691780821917808	0.191780821917808	yes	21	91	34	0.0528238067512181	0.536365686625042	0.125246361192406
218	Kenya	Nguetse	28535801	2011	2012	34.06666	-0.06666	15	84	47	84	11	84	0.178571428571429	0.55952380952381	0.130952380952381	yes	7	6	0	0.114984584588417	0.53046748097745	0.087846682699109
219	Liberia	Otienburu	27596849	2008	2009	-8.771800027	6.805871191	204	294	128	294	113	294	0.693877551020408	0.435374149659864	0.384353741496599		NA	NA	NA	NA	NA	NA
220	Madagascar	Rason	17556614	2004	2004	47.333333	-21.816667	48	64	NA	NA	NA	NA	0.75	NA	NA		NA	NA	NA	NA	NA	NA
221	Madagascar	Rason	17556614	2004	2004	49.9059	-16.8944	14	26	NA	NA	NA	NA	0.538461538461538	NA	NA		NA	NA	NA	NA	NA	NA
222	Madagascar	Rason	17556614	2004	2004	46.0563	-18.9331	17	27	NA	NA	NA	NA	0.62962962962963	NA	NA		NA	NA	NA	NA	NA	NA
223	Madagascar	Andriantsoanirina	20967251	2006	2006	NA	NA	147	240	172	240	80	240	0.6125	0.716666666666667	0.333333333333333		NA	NA	NA	NA	NA	NA
224	Malawi	Mita	12875289	2000	2000	34.5	-13.75	20	53	NA	NA	NA	NA	0.377358490566038	NA	NA		NA	NA	NA	NA	NA	NA
225	Malawi	Bell	18270569	2003	2003	35	-15.783	25	244	NA	NA	7	231	0.102459016393443	NA	0.0303030303030303		NA	NA	NA	NA	NA	NA
226	Mali	Djimde	12121957	1997	1997	-3.547470388	14.70779899	58	115	NA	NA	NA	NA	0.504347826086956	NA	NA		NA	NA	NA	NA	NA	NA
227	Mali	Djimd�	18337343	2002	2002	-7.88333331	11.5333333	98	170	NA	NA	NA	NA	0.576470588235294	NA	NA		NA	NA	NA	NA	NA	NA
228	Mali	Tekete	19245687	2003	2003	-8	12.65	67	136	NA	NA	NA	NA	0.492647058823529	NA	NA		NA	NA	NA	NA	NA	NA
229	Mali	Tekete	19245687	2004	2004	-8	12.65	60	169	NA	NA	NA	NA	0.355029585798817	NA	NA		NA	NA	NA	NA	NA	NA
230	Mali	Maiga	27662368	2012	2012	-5.4667	12.3833	51	191	NA	NA	NA	NA	0.267015706806283	NA	NA		NA	NA	NA	NA	NA	NA
231	Mali	Maiga	27662368	2014	2014	-5.4667	12.3833	13	85	NA	NA	NA	NA	0.152941176470588	NA	NA		NA	NA	NA	NA	NA	NA
232	Mauritania	Jelinek	12479542	1998	1998	-9.6063006	16.6592113	38	85	NA	NA	0	85	0.447058823529412	NA	0		NA	NA	NA	NA	NA	0.00588235294117647
233	Mauritania	Ould Ahmedou Salem	28381273	2010	2010	-9.6167	16.6667	15	50	29	43	0	37	0.3	0.674418604651163	0	yes	0	0	0	0.262486734620953	0.709311222967926	0.0135135135135135
234	Mauritania	Ould Ahmedou Salem	28381273	2010	2010	-9.4145	15.8208	30	132	81	127	2	83	0.227272727272727	0.637795275590551	0.0240963855421687	yes	0	0	0	0.187338161028603	0.667345950494703	0.0166533133051751
235	Mauritania	Ould Ahmedou Salem	28381273	2010	2010	-10.1759285	16.3874962	16	82	57	77	0	70	0.195121951219512	0.74025974025974	0	yes	0	0	0	0.157566467420833	0.778768447689677	0.00714285714285714
236	Mozambique	Lobo	25098280	2003	2003	32.58	-25.95	107	133	12	62	31	121	0.804511278195489	0.193548387096774	0.256198347107438		NA	NA	NA	NA	NA	NA
237	Mozambique	Raman	22022487	2006	2006	32.7181375	-23.0221928	938	1247	NA	NA	NA	NA	0.752205292702486	NA	NA	yes	608	NA	NA	0.507630571334329	NA	NA
238	Mozambique	Raman	22022487	2007	2007	32.7181375	-23.0221928	518	677	NA	NA	NA	NA	0.763663220088626	NA	NA		383	NA	NA	0.484942431807542	NA	NA
239	Mozambique	Raman	22022487	2008	2008	32.7181375	-23.0221928	309	476	NA	NA	NA	NA	0.647058823529412	NA	NA		235	NA	NA	0.414972114261681	NA	NA
240	Mozambique	Raman	22022487	2009	2009	32.7181375	-23.0221928	240	455	NA	NA	NA	NA	0.516483516483517	NA	NA		216	NA	NA	0.32008034715577	NA	NA
241	Mozambique	Thomsen	23382159	2009	2009	35.4011	-23.7364	82	136	30	136	NA	NA	0.602941176470588	0.220588235294118	NA		NA	NA	NA	NA	NA	NA
242	Mozambique	Raman	22022487	2010	2010	32.7181375	-23.0221928	115	379	NA	NA	NA	NA	0.303430079155673	NA	NA	yes	70	NA	NA	0.208142380160338	NA	NA
243	Mozambique	Lobo	25098280	2010	2010	32.58	-25.95	91	340	79	348	11	337	0.267647058823529	0.227011494252874	0.0326409495548961		NA	NA	NA	NA	NA	NA
244	Mozambique	Thomsen	23382159	2010	2010	35.36905	-23.7007	111	195	84	195	NA	NA	0.569230769230769	0.430769230769231	NA		NA	NA	NA	NA	NA	NA
245	Nigeria	Adagu	11578085	1993	1993	7.716	11.0819	6	35	NA	NA	NA	NA	0.171428571428571	NA	NA	is a frequency	NA	NA	NA	0.171428571428571	NA	NA
246	Nigeria	Adagu	10581611	1998	1998	7.716	11.0819	8	39	NA	NA	0	39	0.205128205128205	NA	0	no but could check with Cally	NA	NA	NA	NA	NA	0.0128205128205128
247	Nigeria	Happi	16874478	2002	2002	3.895	7.38	76	111	NA	NA	NA	NA	0.684684684684685	NA	NA		NA	NA	NA	NA	NA	NA
248	Nigeria	Happi	12930607	2003	2003	3.895	7.38	21	30	NA	NA	NA	NA	0.7	NA	NA		NA	NA	NA	NA	NA	NA
249	Nigeria	Ojurongbe	17428334	2004	2004	7.716	11.0819	42	116	81	116	NA	NA	0.362068965517241	0.698275862068966	NA	no, mixed counted as mutant	NA	NA	NA	NA	NA	NA
250	Nigeria	Happi	16837724	2005	2005	3.895	7.38	57	101	NA	NA	NA	NA	0.564356435643564	NA	NA		NA	NA	NA	NA	NA	NA
251	Nigeria	Gbotosho	22302850	2005	2006	3.895	7.38	32	70	NA	NA	NA	NA	0.457142857142857	NA	NA		NA	NA	NA	NA	NA	NA
252	Nigeria	Happi	19075074	2006	2006	3.895	7.38	54	90	11	90	21	90	0.6	0.122222222222222	0.233333333333333		NA	NA	NA	NA	NA	NA
253	Nigeria	Folarin	21920347	2006	2006	3.895	7.38	46	95	NA	NA	NA	NA	0.484210526315789	NA	NA		NA	NA	NA	NA	NA	NA
254	Nigeria	Ojurongbe	21120702	2006	2006	7.716	11.0819	35	81	NA	NA	NA	NA	0.432098765432099	NA	NA		NA	NA	NA	NA	NA	NA
255	Nigeria	Ojurongbe	21120702	2006	2006	8.5167	8.4917	36	75	NA	NA	NA	NA	0.48	NA	NA		NA	NA	NA	NA	NA	NA
256	Nigeria	Oladipo	25928117	2007	2008	3.3958	6.4531	60	74	60	71	0	29	0.810810810810811	0.845070422535211	0		NA	NA	NA	NA	NA	0.0172413793103448
257	Nigeria	Agomo	26808627	2010	2010	3.396	6.453	7	28	8	28	NA	NA	0.25	0.285714285714286	NA		NA	NA	NA	NA	NA	NA
258	Nigeria	Folarin	19953193	NA	NA	3.895	7.38	55	81	13	70	NA	NA	0.679012345679012	0.185714285714286	NA		NA	NA	NA	NA	NA	NA
259	Republic of Congo	Koukouikila-Koussounda	28420403	2014	2015	15.2833	-4.2667	7	26	14	26	0	26	0.269230769230769	0.538461538461538	0	?is called a frequency in paper. Check with Cally	NA	NA	NA	NA	NA	0.0192307692307692
260	Republic of Congo	Koukouikila-Koussounda	28420403	2010	2010	15.2833	-4.2667	30	41	20	41	9	41	0.731707317073171	0.48780487804878	0.219512195121951	?is called a frequency in paper. Check with Cally	NA	NA	NA	NA	NA	NA
261	Rwanda	Zeile	21996622	2010	2010	29.736813	-2.60775	41	104	55	104	13	104	0.394230769230769	0.519230769230769	0.125	yes	9	18	7	0.336347103704957	0.440327356495655	0.0901700250556618
262	Rwanda	Kateera	27647575	2015	2015	30.39	-1.5542	40	186	107	171	37	178	0.21505376344086	0.625730994152047	0.207865168539326		NA	NA	NA	NA	NA	NA
263	Rwanda	Kateera	27647575	2015	2015	29.5644	-2.6852	33	196	100	175	35	197	0.168367346938776	0.571428571428571	0.177664974619289	yes	28	58	19	0.117266199085105	0.414949559144501	0.130477420989207
264	Sao Tome and Principe	Lopes	12625938	2000	2000	6.7333	0.3302	48	59	NA	NA	6	56	0.813559322033898	NA	0.107142857142857		11	NA	6	0.702456620359178	NA	0.083510299430792
265	Sao Tome and Principe	Ferreira	17313506	2004	2004	6.7333	0.3302	18	70	53	70	16	70	0.257142857142857	0.757142857142857	0.185714285714286	yes	12	0	12	0.20016168417624	0.776362800296674	0.176057440555386
266	Senegal	Thomas	12201579	2000	2000	-17.437	14.6666	11	35	NA	NA	1	43	0.314285714285714	NA	0.0232558139534884	no	NA	NA	NA	NA	NA	NA
267	Senegal	Ly	22706959	2000	2000	-17.437	14.6666	11	34	NA	NA	NA	NA	0.323529411764706	NA	NA	is a frequency	NA	NA	NA	0.323529411764706	NA	NA
268	Senegal	Myrick	15741555	2001	2001	-17.437	14.6666	5	21	NA	NA	NA	NA	0.238095238095238	NA	NA	no	NA	NA	NA	NA	NA	NA
269	Senegal	Sarr	15986248	2001	2001	-17.437	14.6666	11	36	NA	NA	NA	NA	0.305555555555556	NA	NA	is a frequency	NA	NA	NA	0.305555555555556	NA	NA
270	Senegal	Ly	22706959	2001	2001	-17.437	14.6666	13	53	NA	NA	NA	NA	0.245283018867925	NA	NA	is a frequency	NA	NA	NA	0.245283018867925	NA	NA
271	Senegal	Ly	22706959	2002	2002	-17.437	14.6666	30	79	NA	NA	NA	NA	0.379746835443038	NA	NA	is a frequency	NA	NA	NA	0.379746835443038	NA	NA
272	Senegal	Ly	22706959	2003	2003	-17.437	14.6666	29	70	NA	NA	NA	NA	0.414285714285714	NA	NA	is a frequency	NA	NA	NA	0.414285714285714	NA	NA
273	Senegal	Ly	22706959	2004	2004	-17.437	14.6666	21	79	NA	NA	NA	NA	0.265822784810127	NA	NA	is a frequency	NA	NA	NA	0.265822784810127	NA	NA
274	Senegal	Ly	22706959	2005	2005	-17.437	14.6666	19	98	NA	NA	NA	NA	0.193877551020408	NA	NA	is a frequency (single infections only)	NA	NA	NA	0.193877551020408	NA	NA
275	Senegal	Ly	22706959	2006	2006	-17.437	14.6666	18	82	NA	NA	NA	NA	0.219512195121951	NA	NA	is a frequency (single infections only)	NA	NA	NA	0.219512195121951	NA	NA
276	Senegal	Van Tyne	24314037	2008	2008	-16.9278	14.790522	10	86	28	86	NA	NA	0.116279069767442	0.325581395348837	NA		NA	NA	NA	NA	NA	NA
277	Senegal	Lo	23617576	2008	2008	-5.313355567	14.2983889	0	19	13	19	NA	NA	0	0.684210526315789	NA		NA	NA	NA	0.0263157894736842	NA	NA
278	Senegal	Van Tyne	24314037	2009	2009	-16.9278	14.790522	12	78	44	78	NA	NA	0.153846153846154	0.564102564102564	NA		NA	NA	NA	NA	NA	NA
279	Senegal	Wurtz	22694921	2009	2009	-17.437	14.6666	30	174	117	173	0	168	0.172413793103448	0.676300578034682	0		1	0	0	0.138284760249124	0.707337310173649	0.00297619047619048
280	Senegal	Ly	22706959	2009	2009	-17.437	14.6666	8	37	NA	NA	NA	NA	0.216216216216216	NA	NA	is a frequency (single infections only)	NA	NA	NA	0.216216216216216	NA	NA
281	Senegal	Lo	23617576	2009	2009	-5.313355567	14.2983889	15	33	28	34	NA	NA	0.454545454545455	0.823529411764706	NA		NA	NA	NA	NA	NA	NA
282	Senegal	Van Tyne	24314037	2010	2010	-16.9278	14.790522	11	81	57	81	NA	NA	0.135802469135802	0.703703703703704	NA		NA	NA	NA	NA	NA	NA
283	Senegal	Fall	23510258	2010	2010	-17.437	14.6666	26	161	78	156	2	156	0.161490683229814	0.5	0.0128205128205128		2	1	0	0.127048767708274	0.49613561738357	0.0090550351684307
284	Senegal	Lo	23617576	2010	2010	-5.313355567	14.2983889	0	5	2	5	NA	NA	0	0.4	NA		NA	NA	NA	0.1	NA	NA
285	Senegal	Dieye	27549635	2011	2011	-16.9278	14.790522	3	26	15	26	0	26	0.115384615384615	0.576923076923077	0		0	0	0	0.0883699562740602	0.593240147115393	0.0192307692307692
286	Senegal	Mbaye	27562216	2012	2012	-16.9278	14.790522	3	87	97	119	0	119	0.0344827586206897	0.815126050420168	0		1	4	0	0.0248349276931992	0.823301221674019	0.00420168067226891
287	Senegal	Dieye	27549635	2012	2012	-16.9278	14.790522	1	120	102	120	0	120	0.00833333333333333	0.85	0		0	9	0	0.00594111896098367	0.825322717124211	0.00416666666666667
288	Senegal	Mbaye	27562216	2013	2013	-16.9278	14.790522	1	50	33	50	0	50	0.02	0.66	0		0	3	0	0.0145990872981555	0.644889046740173	0.01
289	Senegal	Boussaroque	27387549	2013	2014	-17.437	14.6666	5	99	53	99	NA	NA	0.0606060606060606	0.535353535353535	NA		0	0	NA	0.0368483203321749	0.542964016939788	NA
290	Senegal	Dieye	27549635	2014	2014	-17.437	14.6666	5	50	35	50	0	50	0.1	0.7	0		0	1	0	0.0758652261360001	0.718849880184168	0.01
291	Senegal	Mbaye	28615016	2014	2014	-17.437	14.6666	6	51	NA	NA	NA	NA	0.117647058823529	NA	NA	yes	0	NA	NA	0.0905614705239453	NA	NA
292	Sudan	Abdel-Muhsin	15031793	1990	1990	35.382	14.039	24	44	NA	NA	NA	NA	0.545454545454545	NA	NA		NA	NA	NA	NA	NA	NA
293	Sudan	Abdel-Muhsin	15031793	1993	1993	35.382	14.039	32	50	NA	NA	NA	NA	0.64	NA	NA		NA	NA	NA	NA	NA	NA
294	Sudan	Abdel-Muhsin	15031793	1998	1998	35.382	14.039	32	50	NA	NA	NA	NA	0.64	NA	NA		NA	NA	NA	NA	NA	NA
295	Sudan	Abdel-Muhsin	12793642	1998	1998	35.382	14.039	33	50	NA	NA	NA	NA	0.66	NA	NA		NA	NA	NA	NA	NA	NA
296	Sudan	Abdel-Muhsin	12793642	1998	1998	35.39	13.877	35	50	NA	NA	NA	NA	0.7	NA	NA		NA	NA	NA	NA	NA	NA
297	Sudan	Abdel-Muhsin	12793642	1998	1998	35.419	13.85	25	46	NA	NA	NA	NA	0.543478260869565	NA	NA		NA	NA	NA	NA	NA	NA
298	Sudan	Abdel-Muhsin	16004703	1998	1998	32.79875434	15.84418951	39	44	NA	NA	NA	NA	0.886363636363636	NA	NA		NA	NA	NA	NA	NA	NA
299	Sudan	Ali	16257026	1999	1999	35.382	14.039	84	106	NA	NA	NA	NA	0.792452830188679	NA	NA		NA	NA	NA	NA	NA	NA
300	Sudan	Abdel-Muhsin	15031793	1999	1999	35.382	14.039	22	33	NA	NA	NA	NA	0.666666666666667	NA	NA		NA	NA	NA	NA	NA	NA
301	Sudan	Abdel-Muhsin	15031793	1999	1999	35.382	14.039	37	48	NA	NA	NA	NA	0.770833333333333	NA	NA		NA	NA	NA	NA	NA	NA
302	Sudan	Abdel-Muhsin	12793642	1999	1999	35.382	14.039	22	32	NA	NA	NA	NA	0.6875	NA	NA		NA	NA	NA	NA	NA	NA
303	Sudan	Abdel-Muhsin	12793642	1999	1999	35.39	13.877	27	32	NA	NA	NA	NA	0.84375	NA	NA		NA	NA	NA	NA	NA	NA
304	Sudan	Abdel-Muhsin	12793642	1999	1999	35.419	13.85	27	31	NA	NA	NA	NA	0.870967741935484	NA	NA		NA	NA	NA	NA	NA	NA
305	Sudan	Abdel-Muhsin	12793642	1999	1999	32.79875434	15.84418951	29	33	NA	NA	NA	NA	0.878787878787879	NA	NA		NA	NA	NA	NA	NA	NA
306	Sudan	Giha	16336938	2000	2000	35.382	14.039	76	99	NA	NA	NA	NA	0.767676767676768	NA	NA		NA	NA	NA	NA	NA	NA
307	Sudan	Abdel-Muhsin	15031793	2000	2000	35.382	14.039	32	38	NA	NA	NA	NA	0.842105263157895	NA	NA		NA	NA	NA	NA	NA	NA
308	Sudan	Abdel-Muhsin	15031793	2001	2001	35.382	14.039	36	48	NA	NA	NA	NA	0.75	NA	NA		NA	NA	NA	NA	NA	NA
309	Sudan	Ochong	13677373	2001	2001	32.7181	9.8894	16	84	NA	NA	NA	NA	0.19047619047619	NA	NA		NA	NA	NA	NA	NA	NA
310	Sudan	Osman	16690361	2002	2002	35.37	14	43	50	NA	NA	NA	NA	0.86	NA	NA		NA	NA	NA	NA	NA	NA
311	Sudan	Anderson	14641841	2002	2002	27.57987083	7.970509552	34	95	NA	NA	NA	NA	0.357894736842105	NA	NA		NA	NA	NA	NA	NA	NA
312	Sudan	Yusuf	20212335	2003	2004	30.75	12	147	161	NA	NA	NA	NA	0.91304347826087	NA	NA		NA	NA	NA	NA	NA	NA
313	Sudan	Menegon	20682863	2007	2007	35.382	14.039	23	27	NA	NA	NA	NA	0.851851851851852	NA	NA		NA	NA	NA	NA	NA	NA
314	Sudan	Menegon	20682863	2007	2007	33.4384	14.886	87	171	NA	NA	NA	NA	0.508771929824561	NA	NA		NA	NA	NA	NA	NA	NA
315	Sudan	Gadalla	21896916	2008	2008	35.3833	14.033	80	89	68	89	7	89	0.898876404494382	0.764044943820225	0.0786516853932584		NA	NA	NA	NA	NA	NA
316	Sudan	Gadalla	23870667	2012	2012	36.4	15.45	38	63	54	63	0	63	0.603174603174603	0.857142857142857	0		NA	NA	NA	NA	NA	0.00793650793650794
317	Swaziland	Dlamini	20199676	1999	1999	31.916667	-26.216667	39	50	11	50	25	50	0.78	0.22	0.5	is a frequency	NA	NA	NA	0.78	0.22	0.5
318	Swaziland	Dlamini	20199676	2007	2007	31.916667	-26.216667	2	6	4	6	0	6	0.333333333333333	0.666666666666667	0	is a frequency	NA	NA	NA	0.333333333333333	0.666666666666667	0.0833333333333333
319	Tanzania, mainland	Mwaiswelo	28829723	2013	2013	38.6667	-6.4	37	140	NA	NA	NA	NA	0.264285714285714	NA	NA	yes	29	NA	NA	0.174414010964601	NA	NA
320	Tanzania, mainland	Mwaiswelo	28829723	2014	2014	38.6667	-6.4	28	213	NA	NA	NA	NA	0.131455399061033	NA	NA	yes	9	NA	NA	0.092187178236494	NA	NA
321	Tanzania, mainland	Khalil	16004703	1998	1998	38.917	-6.77	44	51	NA	NA	NA	NA	0.862745098039216	NA	NA	yes	15	NA	NA	0.722381538468143	NA	NA
322	Tanzania, mainland	Schneider	12798014	1999	1999	38.8006	-10.7272	25	29	NA	NA	NA	NA	0.862068965517241	NA	NA		NA	NA	NA	NA	NA	NA
323	Tanzania, mainland	Humphreys	17194834	2002	2002	38.791777	-5.175939	177	190	22	187	180	222	0.931578947368421	0.117647058823529	0.810810810810811		NA	NA	NA	NA	NA	NA
324	Tanzania, mainland	Thomsen	22144430	2003	2003	38.44655	-5.00506	118	148	14	144	92	128	0.797297297297297	0.0972222222222222	0.71875		NA	NA	NA	NA	NA	NA
325	Tanzania, mainland	Sisowath	19210165	2004	2004	38.6667	-6.4	75	102	25	100	48	98	0.735294117647059	0.25	0.489795918367347	yes	30	25	24	0.594974150733516	0.141591443921132	0.353776685926101
326	Tanzania, mainland	Thomsen	22144430	2004	2004	38.44655	-5.00506	264	293	29	288	247	268	0.901023890784983	0.100694444444444	0.921641791044776		59	17	70	0.802816654018662	0.0633554994023147	0.783133085743804
327	Tanzania, mainland	Schonfeld	17224049	2004	2004	33.32357956	-8.256719857	44	85	NA	NA	NA	NA	0.517647058823529	NA	NA		NA	NA	NA	NA	NA	NA
328	Tanzania, mainland	Gadalla	25890383	2003	2006	38.791777	-5.175939	163	178	19	178	146	178	0.915730337078652	0.106741573033708	0.820224719101124	yes	10	15	10	0.914517116574129	0.0606959954721612	0.83898104595665
329	Tanzania, mainland	Malmberg	23506218	2006	2006	38.6667	-6.4	43	50	13	50	22	48	0.86	0.26	0.458333333333333		19	6	14	0.662131815770078	0.177439851625975	0.310943436575761
330	Tanzania, mainland	Thomsen	22144430	2006	2006	38.44655	-5.00506	70	76	8	73	67	76	0.921052631578947	0.10958904109589	0.881578947368421		15	4	23	0.815618001880932	0.0732938020010593	0.717935391012703
331	Tanzania, mainland	Malmberg	23506218	2007	2007	38.6667	-6.4	163	257	91	255	51	253	0.634241245136187	0.356862745098039	0.201581027667984		71	30	20	0.495934562558901	0.271426151268357	0.137460429611791
332	Tanzania, mainland	Thomsen	22144430	2007	2007	38.44655	-5.00506	97	111	15	106	51	79	0.873873873873874	0.141509433962264	0.645569620253165		14	5	8	0.819450744352946	0.100246436381131	0.608230016969776
333	Tanzania, mainland	Malmberg	23506218	2008	2008	38.6667	-6.4	73	188	69	186	26	184	0.388297872340426	0.370967741935484	0.141304347826087		27	23	15	0.297328881074621	0.286462388499533	0.0921925094173651
334	Tanzania, mainland	Thomsen	22144430	2008	2008	38.44655	-5.00506	32	37	5	36	24	33	0.864864864864865	0.138888888888889	0.727272727272727		3	1	3	0.839609380395952	0.102358391976761	0.701080200539406
335	Tanzania, mainland	Kamugisha	22118982	2009	2009	32.95	-2.4	13	77	NA	NA	NA	NA	0.168831168831169	NA	NA	no, mixed counted as mutant	NA	NA	NA	NA	NA	NA
336	Tanzania, mainland	Thomsen	22144430	2009	2009	38.44655	-5.00506	10	13	2	12	7	12	0.769230769230769	0.166666666666667	0.583333333333333		4	2	0	0.608334632504758	0.109774367648813	0.602407625592658
337	Tanzania, mainland	Kamugisha	22369089	2010	2010	32.95	-2.4	10	95	NA	NA	NA	NA	0.105263157894737	NA	NA		4	NA	NA	0.0693854718708278	NA	NA
338	Tanzania, mainland	Malmberg	23506218	2010	2010	38.6667	-6.4	8	31	18	31	5	32	0.258064516129032	0.580645161290323	0.15625		3	8	4	0.186782322970791	0.449955718714091	0.0999358275648661
339	Tanzania, mainland	Thomsen	22144430	2010	2010	38.44655	-5.00506	11	17	7	17	10	14	0.647058823529412	0.411764705882353	0.714285714285714		4	3	3	0.529449547340805	0.31906253641858	0.608231184892438
340	Tanzania, mainland	Kavishe	25007802	2010	2011	32.95	-2.4	23	95	36	100	15	88	0.242105263157895	0.36	0.170454545454545	yes, wwarn correct	0	1	0	0.193997517022287	0.319019648215314	0.127047036101871
341	Tanzania, mainland	Kavishe	25007802	2010	2011	38.6	-5.283	58	94	60	92	40	85	0.617021276595745	0.652173913043478	0.470588235294118	is a frequency	NA	NA	NA	0.617021276595745	0.652173913043478	0.470588235294118
342	Tanzania, mainland	Kavishe	25007802	2010	2011	38.9381	-7.7256	36	129	50	135	9	143	0.27906976744186	0.37037037037037	0.0629370629370629	is a frequency	NA	NA	NA	0.27906976744186	0.37037037037037	0.0629370629370629
343	Tanzania, mainland	Kavishe	25007802	2010	2011	39.1370441	-10.77919971	17	66	24	67	15	70	0.257575757575758	0.358208955223881	0.214285714285714	is a frequency	NA	NA	NA	0.257575757575758	0.358208955223881	0.214285714285714
344	Tanzania, mainland	Kavishe	25007802	2010	2011	31.656829	-1.8386418	35	125	39	121	15	127	0.28	0.322314049586777	0.118110236220472	is a frequency	NA	NA	NA	0.28	0.322314049586777	0.118110236220472
345	Tanzania, mainland	Kavishe	25007802	2010	2011	34	-8.5	6	135	15	126	14	133	0.0444444444444444	0.119047619047619	0.105263157894737	is a frequency	NA	NA	NA	0.0444444444444444	0.119047619047619	0.105263157894737
346	Tanzania, mainland	Malmberg	23506218	2011	2011	38.6667	-6.4	48	124	59	126	19	125	0.387096774193548	0.468253968253968	0.152		20	15	14	0.294622496709572	0.396574871733002	0.100371907101715
347	Tanzania, mainland	Malmberg	23225895	2011	2011	38.8996	-6.4458	202	357	NA	NA	NA	NA	0.565826330532213	NA	NA		NA	NA	NA	NA	NA	NA
348	Tanzania, mainland	Maja Malmberg, Pedro E	23225895	2011	2011	38.8996	-6.4458	119	234	NA	NA	NA	NA	0.508547008547009	NA	NA	is a frequency	NA	NA	NA	0.508547008547009	NA	NA
349	Tanzania, mainland	Golassa	26152336	2012	2014	32.95	-2.4	1	8	NA	NA	NA	NA	0.125	NA	NA	is a frequency (mixed infections counted twice)	NA	NA	NA	0.125	NA	NA
350	Tanzania, mainland	Golassa	26152336	2012	2014	31.656829	-1.8386418	4	22	NA	NA	NA	NA	0.181818181818182	NA	NA	is a frequency	NA	NA	NA	0.181818181818182	NA	NA
351	Tanzania, mainland	Golassa	26152336	2012	2014	38.7609	-10.3735	0	27	NA	NA	NA	NA	0	NA	NA	is a frequency	NA	NA	NA	0.0185185185185185	NA	NA
352	Tanzania, mainland	Golassa	26152336	2012	2014	38.83	-5.25	9	20	NA	NA	NA	NA	0.45	NA	NA	is a frequency	NA	NA	NA	0.45	NA	NA
353	Tanzania, Zanzibar	Sisowath	17550470	2002	2002	39.42355493	-6.234571306	160	189	30	173	77	185	0.846560846560847	0.173410404624277	0.416216216216216		NA	NA	NA	NA	NA	NA
354	Tanzania, Zanzibar	Holmgren	17467344	2002	2002	39.42355493	-6.234571306	168	224	51	233	72	257	0.75	0.218884120171674	0.280155642023346	is a frequency	NA	NA	NA	0.75	0.218884120171674	0.280155642023346
355	Tanzania, Zanzibar	Froberg	22966778	2002	2002	39.42355493	-6.234571306	170	227	40	237	72	259	0.748898678414097	0.168776371308017	0.277992277992278		NA	NA	NA	NA	NA	NA
356	Tanzania, Zanzibar	Morris	25917493	2005	2005	39.42355493	-6.234571306	91	119	28	114	51	114	0.764705882352941	0.245614035087719	0.447368421052632		14	17	34	0.7169450145781	0.177286610461633	0.315189654653774
357	Tanzania, Zanzibar	Holmgren	17467344	2005	2005	39.42355493	-6.234571306	134	174	44	174	38	174	0.770114942528736	0.252873563218391	0.218390804597701	is a frequency (mixed infections counted twice - could use haplotype data instead?)	NA	NA	NA	0.770114942528736	0.252873563218391	0.218390804597701
358	Tanzania, Zanzibar	Morris	25917493	2009	2009	39.42355493	-6.234571306	42	47	16	50	17	50	0.893617021276596	0.32	0.34		11	5	11	0.760372124905053	0.25559151664523	0.242633398370176
359	Tanzania, Zanzibar	Froberg	22966778	2010	2010	39.42355493	-6.234571306	64	117	28	117	18	113	0.547008547008547	0.239316239316239	0.15929203539823	is a frequency (mixed infections counted twice - could use haplotype data instead?)	NA	NA	NA	0.547008547008547	0.239316239316239	0.15929203539823
360	Tanzania, Zanzibar	Morris	25917493	2011	2011	39.42355493	-6.234571306	18	41	14	43	12	42	0.439024390243902	0.325581395348837	0.285714285714286		9	4	6	0.332012589838228	0.262673201116897	0.212424605579618
361	Tanzania, Zanzibar	Morris	25917493	2013	2013	39.42355493	-6.234571306	18	27	9	26	11	22	0.666666666666667	0.346153846153846	0.5		3	3	5	0.621726256775394	0.275485908079876	0.387146275512959
362	Uganda	Talisuna	16112915	1998	1998	34.167	0.695	27	29	NA	NA	NA	NA	0.931034482758621	NA	NA	no, mixed counted as mutant	NA	NA	NA	NA	NA	NA
363	Uganda	Talisuna	16112915	1998	1998	33.2199	0.455368	7	9	NA	NA	NA	NA	0.777777777777778	NA	NA		NA	NA	NA	NA	NA	NA
364	Uganda	Talisuna	16112915	1998	1998	29.8902	-0.73429	26	29	NA	NA	NA	NA	0.896551724137931	NA	NA		NA	NA	NA	NA	NA	NA
365	Uganda	Talisuna	16112915	1998	1998	30.917	3.0167	42	65	NA	NA	NA	NA	0.646153846153846	NA	NA		NA	NA	NA	NA	NA	NA
366	Uganda	Talisuna	16112915	1998	1998	32.5484	2.08726	20	31	NA	NA	NA	NA	0.645161290322581	NA	NA		NA	NA	NA	NA	NA	NA
367	Uganda	Flueck	10747279	1998	1998	30.28	0.66	14	25	NA	NA	5	33	0.56	NA	0.151515151515152		NA	NA	NA	NA	NA	NA
368	Uganda	Mbogo	24799371	2003	2003	34.167	0.695	172	192	46	187	182	185	0.895833333333333	0.245989304812834	0.983783783783784	yes	136	43	89	0.536594616664334	0.132541827065065	0.728816878131115
369	Uganda	Baliraine	21881128	2004	2004	32.58	0.35	29	32	7	32	27	31	0.90625	0.25	0.838709677419355		5	4	8	0.838598130976251	0.141547320616582	0.744831059378442
370	Uganda	Dokomajilar	16641472	2004	2005	34.167	0.695	185	201	24	201	176	201	0.920398009950249	0.129353233830846	0.880597014925373		64	16	100	0.766841258754174	0.065448218504793	0.623729934745911
371	Uganda	Mbogo	24799371	2005	2005	34.167	0.695	183	201	30	200	164	198	0.90547263681592	0.155	0.838383838383838		76	28	79	0.721446296269616	0.0811250673260721	0.632594383681494
372	Uganda	Baliraine	21078941	2006	2006	32.58	0.35	143	167	21	164	133	170	0.856287425149701	0.128048780487805	0.782352941176471	no, mixed counted as mutant	NA	NA	NA	NA	NA	NA
373	Uganda	Mbogo	24799371	2007	2007	34.167	0.695	25	37	12	37	30	39	0.675675675675676	0.324324324324324	0.769230769230769		7	7	12	0.596176433243931	0.209344192718096	0.623519770339341
374	Uganda	Kiwuwa	23220229	2007	2008	32.58	0.35	110	156	NA	NA	146	154	0.705128205128205	NA	0.948051948051948		108	NA	32	0.39135947370644	NA	0.83459452293703
375	Uganda	Mbogo	24799371	2008	2008	34.167	0.695	111	145	42	145	111	146	0.76551724137931	0.289655172413793	0.76027397260274		88	22	50	0.466287618678587	0.187431333910624	0.593812185601959
376	Uganda	Mbogo	24799371	2009	2009	34.167	0.695	66	89	15	90	80	96	0.741573033707865	0.166666666666667	0.833333333333333		27	6	22	0.598187813307926	0.102093877554782	0.73813639943572
377	Uganda	Kamugisha	22118982	2009	2009	33.52393088	0.7786249	63	81	NA	NA	NA	NA	0.777777777777778	NA	NA	no, mixed counted as mutant	NA	NA	NA	NA	NA	NA
378	Uganda	Nankoberanyi	24629020	2007	2012	34.167	0.695	147	223	80	223	129	223	0.659192825112108	0.358744394618834	0.57847533632287		83	38	47	0.472161857739269	0.246576332130573	0.468458617670035
379	Uganda	Tumwebaze	25753626	2010	2010	34.167	0.695	37	73	56	74	30	72	0.520547945205479	0.756756756756757	0.416666666666667		23	41	14	0.340965520622186	0.481312879363092	0.294754086917818
380	Uganda	Tukwasibwe	24446524	2010	2010	34.167	0.695	310	472	NA	NA	407	438	0.656779661016949	NA	0.929223744292237		206	NA	249	0.438979727583083	NA	0.629688969619167
381	Uganda	Mbogo	24799371	2010	2010	34.167	0.695	62	109	70	111	89	111	0.568807339449541	0.630630630630631	0.801801801801802		41	45	55	0.378118006345011	0.426988944589748	0.551633092144335
382	Uganda	Tumwebaze	25753626	2011	2011	34.167	0.695	154	321	204	335	134	320	0.498442367601246	0.608955223880597	0.41875		93	146	70	0.325975044607825	0.39439377292327	0.290937918453197
383	Uganda	Mbogo	24799371	2011	2011	34.167	0.695	59	111	43	106	88	110	0.531531531531532	0.405660377358491	0.8		41	7	53	0.346681915540742	0.336855500181529	0.556041765493967
384	Uganda	Tumwebaze	25753626	2012	2012	34.167	0.695	75	259	185	268	93	258	0.27027027027027	0.690298507462687	0.36046511627907		54	129	61	0.181183874111069	0.4530716472908	0.234650163315717
385	Uganda	Mbogo	24799371	2012	2012	34.167	0.695	38	78	23	73	37	79	0.487179487179487	0.315068493150685	0.468354430379747		32	4	27	0.29629618042934	0.242508575036044	0.300627198484592
386	Uganda	Tumwebaze	28039354	2012	2012	33.2199	0.455368	50	61	30	64	38	62	0.819672131147541	0.46875	0.612903225806452	yes	27	21	24	0.589419610447402	0.31237840536409	0.423580480906955
387	Uganda	Tumwebaze	28039354	2012	2012	29.7308	-0.743019	62	77	43	80	51	79	0.805194805194805	0.5375	0.645569620253165	yes	34	27	35	0.573265687941173	0.378174966320695	0.434093626064948
388	Uganda	Tumwebaze	28039354	2012	2012	34.167	0.695	189	317	217	316	151	300	0.596214511041009	0.686708860759494	0.503333333333333	yes	163	147	107	0.35645470784932	0.456764096652644	0.327583130144248
389	Uganda	Tumwebaze	28039354	2013	2013	33.2199	0.455368	15	45	29	47	12	45	0.333333333333333	0.617021276595745	0.266666666666667	yes	13	23	9	0.21441654840607	0.391975190981989	0.178107911609501
390	Uganda	Tumwebaze	28039354	2013	2013	29.7308	-0.743019	24	60	32	59	14	61	0.4	0.542372881355932	0.229508196721311	yes	16	22	6	0.278391458947228	0.37027811003519	0.168031986031019
391	Uganda	Tumwebaze	28039354	2013	2013	34.167	0.695	193	363	177	361	129	362	0.53168044077135	0.490304709141274	0.356353591160221	yes	151	124	103	0.336221027145405	0.323227958723184	0.223225827503153
392	Uganda	Cooper	26033725	2014	2014	32.58	0.35	7	53	35	53	8	53	0.132075471698113	0.69811320754717	0.150943396226415		1	20	4	0.0951320962536357	0.47383800543115	0.104042984611415
393	Uganda	Tumwebaze	28039354	2015	2015	33.2199	0.455368	5	36	23	32	7	35	0.138888888888889	0.71875	0.2	yes	5	14	6	0.0883732719792031	0.499994369761272	0.129665079998116
394	Uganda	Tumwebaze	28039354	2015	2015	29.7308	-0.743019	9	114	69	109	24	116	0.0789473684210526	0.63302752293578	0.206896551724138	yes	7	40	18	0.0530532305398308	0.453846926265185	0.140340699289616
395	Uganda	Tumwebaze	28039354	2015	2015	34.167	0.695	53	282	186	274	81	286	0.187943262411348	0.678832116788321	0.283216783216783	yes	51	112	65	0.112119544109686	0.47548403151006	0.176299808727866
396	Uganda	Vito	Unpublished	2012	2014	30.75694444	0.05277778	33	193	48	194	54	194	0.170984455958549	0.247422680412371	0.278350515463918	yes	5	5	14	0.122441860620205	0.191501716897911	0.21008787211098
397	Uganda	Tukwasibwe	28327148	2011	2014	34.167	0.695	80	220	NA	NA	117	215	0.363636363636364	NA	0.544186046511628	yes	63	NA	69	0.225949881365652	NA	0.380724908307619
